# Supplementary material for: Global Public Perceptions of Genomic Data Sharing: What Shapes the Willingness to Donate DNA and Health Data?
Source: Am J Hum Genet. 2020 Sep 17;107(4):743–52. doi: 10.1016/j.ajhg.2020.08.023 (PMC7536612; doi:10.1016/j.ajhg.2020.08.023)
Supplement: Table S1 — Sociodemographic Characteristics of Participants from Each Country [file mmc2.xlsx]

## Sheet: Sheet 1
Variable	Categories	Total	Argentina	Australia	Belgium	Brazil	Canada	China	Egypt	France	Germany	India	Italy	Japan	Mexico	Pakistan	Poland	Portugal	Russian	Spain	Sweden	Switzerland	United Kingdom	United States
Age category	30 and under	24 (8719)	25.4 (233)	16.5 (200)	16.5 (90)	30.5 (412)	21.4 (634)	30.2 (907)	46.1 (658)	16.8 (133)	21 (250)	30.9 (149)	17.7 (218)	13.1 (620)	30.4 (409)	53.4 (494)	25.6 (742)	24.7 (550)	31.4 (338)	13.9 (177)	20.5 (168)	17.7 (59)	26.8 (912)	17.5 (366)
	31-40	22.1 (8028)	20.9 (192)	18.2 (221)	16.4 (89)	22.3 (301)	20.5 (608)	25.3 (760)	27 (386)	16.3 (129)	14.3 (171)	26.1 (126)	17.5 (215)	15 (711)	25 (337)	29.9 (277)	21.6 (628)	29.9 (665)	39.5 (425)	19.6 (249)	14.6 (120)	11.4 (38)	20.3 (691)	32.9 (689)
	41-50	19.4 (7044)	17.3 (159)	18.8 (228)	19.3 (105)	19.9 (268)	17.8 (528)	16.9 (507)	18.6 (265)	17.6 (139)	18.9 (225)	22.6 (109)	24.5 (301)	20.1 (955)	21.8 (293)	12.4 (115)	20.6 (599)	28 (623)	20.9 (225)	20.1 (256)	18.6 (153)	19.8 (66)	18.2 (619)	14.6 (306)
	51-60	17.1 (6190)	21.4 (197)	18.5 (224)	22.8 (124)	17.6 (237)	19.1 (567)	20.2 (607)	6.6 (94)	17.6 (139)	19.9 (237)	11.2 (54)	19.3 (237)	20.6 (976)	13.4 (181)	2.9 (27)	18.7 (542)	12.6 (281)	6.8 (73)	16 (203)	16.2 (133)	21.9 (73)	17.3 (588)	18.9 (396)
	Over 60	17.3 (6287)	15 (138)	28 (339)	25 (136)	9.7 (131)	21.2 (629)	7.5 (227)	1.7 (24)	31.6 (250)	26 (310)	9.1 (44)	21 (258)	31.3 (1486)	9.4 (127)	1.3 (12)	13.5 (393)	4.7 (105)	1.3 (14)	30.4 (387)	30.1 (247)	29.1 (97)	17.5 (597)	16.1 (336)
Gender	Female	51.1 (18526)	52.8 (485)	54.1 (656)	53.3 (290)	53.6 (723)	45.2 (1342)	47.7 (1434)	49.7 (709)	53.3 (421)	53.2 (635)	39.8 (192)	51 (627)	57.5 (2728)	51.5 (694)	46.3 (428)	51.2 (1486)	52.6 (1170)	50.5 (543)	49.4 (628)	53.1 (436)	51.7 (172)	50.3 (1713)	48.4 (1014)
	Male	48.9 (17742)	47.2 (434)	45.9 (556)	46.7 (254)	46.4 (626)	54.8 (1624)	52.3 (1574)	50.3 (718)	46.7 (369)	46.8 (558)	60.2 (290)	49 (602)	42.5 (2020)	48.5 (653)	53.7 (497)	48.8 (1418)	47.4 (1054)	49.5 (532)	50.6 (644)	46.9 (385)	48.3 (161)	49.7 (1694)	51.6 (1079)
Has children	No	38.3 (13901)	30.7 (282)	38.9 (471)	32.9 (179)	34 (458)	44.4 (1316)	27.7 (833)	46.5 (664)	34.1 (269)	45.2 (539)	29.3 (141)	37.3 (458)	42.4 (2012)	37.3 (503)	50.7 (469)	36 (1045)	44.3 (985)	28.7 (308)	30.9 (393)	39 (320)	38.4 (128)	43.4 (1480)	31 (648)
	Yes	60.2 (21850)	67.5 (620)	60.1 (729)	66.5 (362)	64.6 (872)	54.2 (1607)	71.5 (2150)	47.5 (678)	65.1 (514)	54.1 (646)	70.1 (338)	61.9 (761)	56.3 (2671)	61.5 (828)	47.9 (443)	62.7 (1821)	53.9 (1199)	69.2 (744)	68.4 (870)	59.7 (490)	60.4 (201)	55.4 (1889)	67.7 (1417)
	Missing	1.4 (517)	1.8 (17)	1 (12)	0.6 (3)	1.4 (19)	1.4 (43)	0.8 (25)	6 (85)	0.9 (7)	0.7 (8)	0.6 (3)	0.8 (10)	1.4 (65)	1.2 (16)	1.4 (13)	1.3 (38)	1.8 (40)	2.1 (23)	0.7 (9)	1.3 (11)	1.2 (4)	1.1 (38)	1.3 (28)
Highest education level	Tertiary	59.2 (21488)	64.1 (589)	53.6 (650)	45 (245)	64.8 (874)	61.9 (1835)	67.1 (2017)	82.4 (1176)	51.6 (408)	29.6 (353)	31.5 (152)	28.6 (351)	55 (2613)	86 (1159)	90.2 (834)	56.3 (1636)	60 (1335)	90 (967)	64.2 (817)	43.7 (359)	32.1 (107)	51.7 (1760)	59.8 (1251)
	Secondary	33.9 (12302)	30.5 (280)	35.7 (433)	48.5 (264)	27.1 (366)	31.4 (931)	29.1 (876)	12.8 (183)	42.3 (334)	55.2 (659)	42.9 (207)	68.8 (846)	40.8 (1938)	7.6 (103)	7.8 (72)	39.8 (1157)	33.8 (752)	7.8 (84)	29.8 (379)	42.4 (348)	48.3 (161)	37.6 (1281)	31 (648)
	Primary	3.7 (1357)	2 (18)	8.2 (99)	4 (22)	3.9 (53)	2.8 (82)	0.9 (28)	1.7 (24)	3.5 (28)	11.2 (134)	15.8 (76)	1.5 (18)	0.4 (21)	0.3 (4)	1 (9)	2.2 (63)	4.6 (103)	0.6 (6)	4.1 (52)	11.7 (96)	15 (50)	7.9 (269)	4.9 (102)
	Other	3 (1106)	3.5 (32)	2.5 (30)	2.4 (13)	4.2 (56)	3.9 (117)	2.5 (76)	3.1 (44)	2.5 (20)	3.9 (47)	9.8 (47)	1.1 (13)	3.7 (175)	5.9 (80)	1.1 (10)	1.7 (48)	1.5 (34)	1.7 (18)	1.9 (24)	2.2 (18)	4.5 (15)	2.8 (97)	4.4 (92)
	Missing	0 (15)	0 (0)	0 (0)	0 (0)	0 (0)	0 (1)	0.4 (11)	0 (0)	0 (0)	0 (0)	0 (0)	0.1 (1)	0 (1)	0.1 (1)	0 (0)	0 (0)	0 (0)	0 (0)	0 (0)	0 (0)	0 (0)	0 (0)	0 (0)
Religiosity	Not a religious person	54 (19580)	43.7 (402)	66.4 (805)	64 (348)	24.9 (336)	58.7 (1742)	81 (2437)	19.6 (280)	69 (545)	65 (775)	8.7 (42)	36 (443)	80.1 (3805)	37.4 (504)	1.3 (12)	31.6 (918)	40.5 (900)	40.2 (432)	52.4 (666)	75.9 (623)	64.9 (216)	74.1 (2524)	39.4 (825)
	A religious person	46 (16681)	56.1 (516)	33.6 (407)	36 (196)	75.1 (1013)	41.2 (1223)	18.9 (569)	80.4 (1147)	31 (245)	35 (418)	91.3 (440)	64 (786)	19.8 (940)	62.6 (843)	98.7 (913)	68.4 (1986)	59.5 (1324)	59.8 (643)	47.6 (606)	24.1 (198)	35.1 (117)	25.9 (883)	60.6 (1268)
	Missing	0 (7)	0.1 (1)	0 (0)	0 (0)	0 (0)	0 (1)	0.1 (2)	0 (0)	0 (0)	0 (0)	0 (0)	0 (0)	0.1 (3)	0 (0)	0 (0)	0 (0)	0 (0)	0 (0)	0 (0)	0 (0)	0 (0)	0 (0)	0 (0)
