# Supplementary material for: Global Public Perceptions of Genomic Data Sharing: What Shapes the Willingness to Donate DNA and Health Data?
Source: Am J Hum Genet. 2020 Sep 17;107(4):743–52. doi: 10.1016/j.ajhg.2020.08.023 (PMC7536612; doi:10.1016/j.ajhg.2020.08.023)
Supplement: Table S2 — Unadjusted Results for Full Dataset, Stratified by Country [file mmc3.xlsx]

## Sheet: Sheet 1
Variable	Categories	Total	Argentina	Australia	Belgium	Brazil	Canada	China	Egypt	France	Germany	India	Italy	Japan	Mexico	Pakistan	Poland	Portugal	Russian	Spain	Sweden	Switzerland	United Kingdom	United States
Willingness to donate to at least two recipient groups (inc doctor, non-profit and for-profit researchers)	No	52.6 (19074)	41.8 (384)	55.4 (672)	49.3 (268)	44.9 (606)	54 (1603)	37.7 (1135)	63.3 (904)	48.2 (381)	60 (716)	50 (241)	44.5 (547)	71 (3373)	36.3 (489)	46.7 (432)	52.3 (1520)	43.7 (972)	55.1 (592)	44.7 (568)	55.2 (453)	47.7 (159)	59.5 (2028)	49.3 (1031)
	Yes	47.4 (17194)	58.2 (535)	44.6 (540)	50.7 (276)	55.1 (743)	46 (1363)	62.3 (1873)	36.7 (523)	51.8 (409)	40 (477)	50 (241)	55.5 (682)	29 (1375)	63.7 (858)	53.3 (493)	47.7 (1384)	56.3 (1252)	44.9 (483)	55.3 (704)	44.8 (368)	52.3 (174)	40.5 (1379)	50.7 (1062)
Willingness to donate to doctors	I'm just not sure	27.7 (10042)	25 (230)	29.1 (353)	24.1 (131)	24.9 (336)	28.3 (838)	17.2 (517)	31.7 (452)	25.6 (202)	28.9 (345)	21 (101)	27.8 (342)	36.8 (1746)	21.4 (288)	20.5 (190)	29 (843)	26.7 (593)	22.5 (242)	27.6 (351)	31.5 (259)	21.9 (73)	32.1 (1095)	24.6 (515)
	No	19.7 (7155)	15.3 (141)	20 (243)	21.3 (116)	15.5 (209)	19.7 (585)	18.8 (564)	30.8 (439)	20.1 (159)	21.5 (256)	25.9 (125)	12 (148)	30.5 (1447)	14.4 (194)	22.9 (212)	12.3 (356)	14 (311)	20.1 (216)	13.8 (175)	13 (107)	22.8 (76)	19 (649)	20.4 (427)
	Yes	52.6 (19067)	59.6 (548)	50.8 (616)	54.6 (297)	59.5 (803)	52 (1543)	64.1 (1927)	37.6 (536)	54.3 (429)	49.6 (592)	53.1 (256)	60 (738)	32.7 (1554)	64.2 (865)	56.5 (523)	58.7 (1705)	59.4 (1320)	57.4 (617)	58.6 (746)	55.3 (454)	55.3 (184)	48.8 (1663)	55 (1151)
	Missing	0 (4)	0 (0)	0 (0)	0 (0)	0.1 (1)	0 (0)	0 (0)	0 (0)	0 (0)	0 (0)	0 (0)	0.1 (1)	0 (1)	0 (0)	0 (0)	0 (0)	0 (0)	0 (0)	0 (0)	0.1 (1)	0 (0)	0 (0)	0 (0)
Willingness to donate to non-profit researchers	I'm just not sure	27.7 (10043)	24.2 (222)	28.3 (343)	21.7 (118)	24.8 (334)	29 (860)	18.7 (562)	29.9 (426)	25.8 (204)	30.8 (367)	23.2 (112)	28.3 (348)	32.8 (1557)	17.4 (235)	24.5 (227)	32 (930)	25.9 (575)	25 (269)	25.9 (329)	33.7 (277)	19.2 (64)	33.9 (1155)	25.3 (529)
	No	23.6 (8562)	15.1 (139)	26.1 (316)	25.4 (138)	19.3 (260)	24 (712)	20.8 (626)	32.4 (463)	21.4 (169)	25.6 (306)	44.4 (214)	14.4 (177)	36.6 (1739)	13.2 (178)	21.2 (196)	17.6 (512)	14.3 (319)	31.4 (338)	14.2 (181)	22 (181)	24.3 (81)	23.8 (811)	24.2 (506)
	Yes	48.7 (17656)	60.7 (558)	45.6 (553)	52.9 (288)	55.9 (754)	47 (1394)	60.5 (1820)	37.6 (537)	52.8 (417)	43.6 (520)	32.4 (156)	57.3 (704)	30.5 (1449)	69.3 (934)	54.3 (502)	50.3 (1462)	59.8 (1330)	43.4 (467)	59.9 (762)	44.1 (362)	56.5 (188)	42.3 (1441)	50.5 (1058)
	Missing	0 (7)	0 (0)	0 (0)	0 (0)	0.1 (1)	0 (0)	0 (0)	0.1 (1)	0 (0)	0 (0)	0 (0)	0 (0)	0.1 (3)	0 (0)	0 (0)	0 (0)	0 (0)	0.1 (1)	0 (0)	0.1 (1)	0 (0)	0 (0)	0 (0)
Willingness to donate to for-profit researchers	I'm just not sure	29.5 (10697)	29.4 (270)	33.1 (401)	24.4 (133)	28 (378)	29.6 (877)	18.7 (562)	29.7 (424)	26.2 (207)	29.4 (351)	21.2 (102)	34.9 (429)	30.3 (1441)	28.7 (387)	22.8 (211)	32.5 (945)	31.4 (699)	24.7 (266)	31.5 (401)	37.8 (310)	24.9 (83)	36.5 (1245)	27.5 (575)
	No	38.3 (13906)	34.9 (321)	38.5 (467)	39.5 (215)	33.6 (453)	39.2 (1163)	31.1 (936)	35.7 (509)	36.2 (286)	48.2 (575)	29.3 (141)	26.7 (328)	49.2 (2335)	33.7 (454)	28.2 (261)	42.4 (1230)	37.8 (841)	43.3 (466)	36.3 (462)	32.6 (268)	39.3 (131)	40.5 (1380)	32.7 (684)
	Yes	32.1 (11657)	35.7 (328)	28.4 (344)	36 (196)	38.3 (517)	31.2 (925)	50.2 (1510)	34.5 (492)	37.6 (297)	22.4 (267)	49.6 (239)	38.3 (471)	20.5 (971)	37.6 (506)	49 (453)	25.1 (729)	30.8 (684)	31.8 (342)	32.2 (409)	29.5 (242)	35.7 (119)	23 (782)	39.8 (834)
	Missing	0 (8)	0 (0)	0 (0)	0 (0)	0.1 (1)	0 (1)	0 (0)	0.1 (2)	0 (0)	0 (0)	0 (0)	0.1 (1)	0 (1)	0 (0)	0 (0)	0 (0)	0 (0)	0.1 (1)	0 (0)	0.1 (1)	0 (0)	0 (0)	0 (0)
Familiarity with genetics (including familiarity gained through personal experience)	Unfamiliar	64.2 (23273)	55.4 (509)	58.8 (713)	68.4 (372)	66.1 (892)	55.1 (1635)	68.6 (2062)	54.4 (776)	64.4 (509)	75.5 (901)	79.3 (382)	42.1 (518)	87.5 (4153)	59.5 (802)	67.9 (628)	62.6 (1819)	58.7 (1305)	62 (666)	68.1 (866)	53.8 (442)	61.3 (204)	65.8 (2242)	41.9 (877)
	Familiar	25.3 (9182)	28.1 (258)	28.5 (346)	24.4 (133)	20.5 (277)	33 (979)	13.5 (407)	37.1 (530)	28.7 (227)	19.1 (228)	6.4 (31)	39.8 (489)	10.7 (508)	28.9 (389)	15.4 (142)	30.5 (886)	31.2 (695)	29.8 (320)	22.6 (287)	35.9 (295)	31.8 (106)	25.9 (881)	36.7 (768)
	Personal	10.5 (3803)	16.5 (152)	12.6 (153)	7.2 (39)	13.3 (179)	11.8 (351)	17.9 (538)	8.4 (120)	6.8 (54)	5.3 (63)	14.3 (69)	18 (221)	1.8 (85)	11.6 (156)	16.8 (155)	6.9 (199)	10.1 (224)	8.3 (89)	9.4 (119)	10.1 (83)	6.9 (23)	8.3 (283)	21.4 (448)
	Missing	0 (10)	0 (0)	0 (0)	0 (0)	0.1 (1)	0 (1)	0 (1)	0.1 (1)	0 (0)	0.1 (1)	0 (0)	0.1 (1)	0 (2)	0 (0)	0 (0)	0 (0)	0 (0)	0 (0)	0 (0)	0.1 (1)	0 (0)	0 (1)	0 (0)
Trust in donating DNA and medical information to more than one user (inc doctor, researcher, company, government etc)	No	57.9 (20988)	56.6 (520)	52.3 (634)	57.9 (315)	62.3 (841)	51.4 (1526)	40.2 (1208)	82.1 (1172)	59.9 (473)	74.3 (886)	22.4 (108)	60.6 (745)	69.1 (3281)	55.2 (744)	48.2 (446)	70.4 (2044)	56.6 (1258)	75.5 (812)	52.5 (668)	58.3 (479)	56.8 (189)	46.2 (1574)	50.9 (1065)
	Yes	42.1 (15280)	43.4 (399)	47.7 (578)	42.1 (229)	37.7 (508)	48.6 (1440)	59.8 (1800)	17.9 (255)	40.1 (317)	25.7 (307)	77.6 (374)	39.4 (484)	30.9 (1467)	44.8 (603)	51.8 (479)	29.6 (860)	43.4 (966)	24.5 (263)	47.5 (604)	41.7 (342)	43.2 (144)	53.8 (1833)	49.1 (1028)
Perception of DNA being different to other medical information (‘genetic exceptionalism’) versus DNA being the same (or unsure)	Same/Unsure	47 (17044)	35.3 (324)	48.3 (585)	66.5 (362)	45.4 (613)	53.2 (1579)	35.2 (1060)	40.2 (573)	58.5 (462)	57.3 (684)	63.5 (306)	33.8 (416)	58.2 (2764)	30 (404)	41.5 (384)	42.1 (1224)	36.6 (815)	69.2 (744)	44.1 (561)	48.4 (397)	65.2 (217)	50 (1705)	41.3 (865)
	Different	53 (19219)	64.7 (595)	51.7 (627)	33.5 (182)	54.4 (734)	46.8 (1387)	64.8 (1948)	59.8 (853)	41.5 (328)	42.7 (509)	36.5 (176)	66.2 (813)	41.8 (1983)	70 (943)	58.5 (541)	57.9 (1680)	63.4 (1409)	30.8 (331)	55.9 (711)	51.5 (423)	34.8 (116)	50 (1702)	58.7 (1228)
	Missing	0 (5)	0 (0)	0 (0)	0 (0)	0.1 (2)	0 (0)	0 (0)	0.1 (1)	0 (0)	0 (0)	0 (0)	0 (0)	0 (1)	0 (0)	0 (0)	0 (0)	0 (0)	0 (0)	0 (0)	0.1 (1)	0 (0)	0 (0)	0 (0)
